# Supplementary material for: Tobacco Alkaloid Assessment in a DSS-Induced Colitis Mouse Model with a Fully Humanized Immune System
Source: Int J Mol Sci. 2023 Mar 29;24(7):6419. doi: 10.3390/ijms24076419 (PMC10095104; doi:10.3390/ijms24076419)
Supplement: Supplementary file 1 [file ijms-24-06419-s001.zip]

Archive with 6 entries (6 files):
- Lo Sasso et al._Supplementary Material_Final.docx
- Supplemenatary File.xlsx
- Supplementary Figure 1.tif
- Supplementary Figure 2.tif
- Supplementary Figure 3.tif
- Supplementary Figure 4.tif
