# Supplementary material for: Tobacco Alkaloid Assessment in a DSS-Induced Colitis Mouse Model with a Fully Humanized Immune System
Source: Int J Mol Sci. 2023 Mar 29;24(7):6419. doi: 10.3390/ijms24076419 (PMC10095104; doi:10.3390/ijms24076419)
Supplement: Supplementary file 1 [file ijms-24-06419-s001.zip › Supplemenatary File.xlsx]

## Sheet: Sheet1
EndpointCategory	EndpointSubcategory	EndpointName	Contrast	p_value_raw	p_value_adjusted
Transcriptomics	Node Enrichement Analysis	act(p(MGI:Rxra))	Nicotine_DSS_VS_DSS	0.042	0.0899536
Transcriptomics	Node Enrichement Analysis	act(p(MGI:Nr1i3))	Nicotine_DSS_VS_DSS	0.001	0.00377727
Transcriptomics	Node Enrichement Analysis	act(p(MGI:Mtor))	Nicotine_DSS_VS_DSS	0.647	0.691076
Transcriptomics	Node Enrichement Analysis	act(p(MGI:Nr3c1))	Nicotine_DSS_VS_DSS	0.413688	0.424167
Transcriptomics	Node Enrichement Analysis	act(p(MGI:Ahr))	Nicotine_DSS_VS_DSS	0.647	0.691076
Transcriptomics	Node Enrichement Analysis	act(p(MGI:Abcb1a))	Nicotine_DSS_VS_DSS	0.951	0.9556
Transcriptomics	Node Enrichement Analysis	act(p(MGI:Nr1h4))	Nicotine_DSS_VS_DSS	0.52	0.591135
Transcriptomics	Node Enrichement Analysis	act(p(MGI:Nfe2l2))	Nicotine_DSS_VS_DSS	0.003	0.00970039
Transcriptomics	Node Enrichement Analysis	act(p(MGI:Pparg))	Nicotine_DSS_VS_DSS	0.000118937	0.000270047
Transcriptomics	Node Enrichement Analysis	act(p(MGI:Ctnnb1))	Nicotine_DSS_VS_DSS	2.56375e-12	1.55509e-11
Transcriptomics	Node Enrichement Analysis	act(p(MGI:Sirt1))	Nicotine_DSS_VS_DSS	0.005	0.014946
Transcriptomics	Node Enrichement Analysis	act(p(MGI:Hif1a))	Nicotine_DSS_VS_DSS	0.005	0.014946
Transcriptomics	Node Enrichement Analysis	act(p(MGI:Ifngr1))	Nicotine_DSS_VS_DSS	0.075	0.140056
Transcriptomics	Node Enrichement Analysis	act(p(MGI:Keap1))	Nicotine_DSS_VS_DSS	0.401	0.489326
Transcriptomics	Node Enrichement Analysis	act(p(MGI:Tlr4))	Nicotine_DSS_VS_DSS	2.04271e-24	8.93415e-23
Transcriptomics	Node Enrichement Analysis	act(p(MGI:Vdr))	Nicotine_DSS_VS_DSS	0.007	0.0198532
Transcriptomics	Node Enrichement Analysis	act(p(SFAM:"PPAR Family"))	Nicotine_DSS_VS_DSS	0.183	0.273022
Transcriptomics	Node Enrichement Analysis	act(p(MGI:Trp53))	Nicotine_DSS_VS_DSS	1.55254e-17	2.26344e-16
Transcriptomics	Node Enrichement Analysis	act(p(SFAM:"MEK1/2 Family"))	Nicotine_DSS_VS_DSS	0.162772	0.208565
Transcriptomics	Node Enrichement Analysis	act(p(MGI:Akt1))	Nicotine_DSS_VS_DSS	0.001	0.00377727
Transcriptomics	Node Enrichement Analysis	act(p(MGI:Myc))	Nicotine_DSS_VS_DSS	5.71724e-13	3.86262e-12
Transcriptomics	Node Enrichement Analysis	act(p(MGI:Stat1))	Nicotine_DSS_VS_DSS	2.82068e-13	2.0034e-12
Transcriptomics	Node Enrichement Analysis	act(p(MGI:Stat3))	Nicotine_DSS_VS_DSS	0.04	0.0863377
Transcriptomics	Node Enrichement Analysis	act(p(MGI:Egfr))	Nicotine_DSS_VS_DSS	2.28437e-10	1.14356e-09
Transcriptomics	Node Enrichement Analysis	act(p(MGI:Ptpn11))	Nicotine_DSS_VS_DSS	7.69111e-08	2.81556e-07
Transcriptomics	Node Enrichement Analysis	act(p(MGI:Rhoa))	Nicotine_DSS_VS_DSS	1.24065e-33	2.57745e-31
Transcriptomics	Node Enrichement Analysis	act(p(MGI:Il1b))	Nicotine_DSS_VS_DSS	7.21684e-15	6.54265e-14
Transcriptomics	Node Enrichement Analysis	act(p(MGI:Il6))	Nicotine_DSS_VS_DSS	0.108	0.184667
Transcriptomics	Node Enrichement Analysis	act(p(MGI:Tnf))	Nicotine_DSS_VS_DSS	1.29013e-24	6.30645e-23
Transcriptomics	Node Enrichement Analysis	act(p(MGI:Ifng))	Nicotine_DSS_VS_DSS	1.51491e-14	1.28459e-13
Transcriptomics	Node Enrichement Analysis	act(p(MGI:Kdr))	Nicotine_DSS_VS_DSS	0.008	0.0223087
Transcriptomics	Node Enrichement Analysis	a(CHEBI:lipopolysaccharide)	Nicotine_DSS_VS_DSS	0.072	0.135982
Transcriptomics	Node Enrichement Analysis	act(p(MGI:Ikbkb))	Nicotine_DSS_VS_DSS	0.279314	0.306213
Transcriptomics	Node Enrichement Analysis	act(p(MGI:Tgfb1))	Nicotine_DSS_VS_DSS	0.012	0.0312602
Transcriptomics	Node Enrichement Analysis	act(p(MGI:Creb1))	Nicotine_DSS_VS_DSS	0.419	0.506089
Transcriptomics	Node Enrichement Analysis	act(p(MGI:Tlr7))	Nicotine_DSS_VS_DSS	0.012	0.0312602
Transcriptomics	Node Enrichement Analysis	act(p(MGI:Tlr9))	Nicotine_DSS_VS_DSS	0.026	0.0596851
Transcriptomics	Node Enrichement Analysis	act(p(MGI:Tlr3))	Nicotine_DSS_VS_DSS	1.16612e-10	5.98174e-10
Transcriptomics	Node Enrichement Analysis	act(p(MGI:Atf2))	Nicotine_DSS_VS_DSS	0.092	0.162318
Transcriptomics	Node Enrichement Analysis	act(p(MGI:Il2))	Nicotine_DSS_VS_DSS	0.006	0.0173728
Transcriptomics	Node Enrichement Analysis	act(p(MGI:Smad3))	Nicotine_DSS_VS_DSS	0.081	0.146647
Transcriptomics	Node Enrichement Analysis	act(p(MGI:Ccnd1))	Nicotine_DSS_VS_DSS	0.00121458	0.00236373
Transcriptomics	Node Enrichement Analysis	act(p(MGI:Cdh1))	Nicotine_DSS_VS_DSS	0.1	0.173849
Transcriptomics	Node Enrichement Analysis	act(p(MGI:Erbb2))	Nicotine_DSS_VS_DSS	0.677	0.71485
Transcriptomics	Node Enrichement Analysis	act(p(MGI:Bcl2))	Nicotine_DSS_VS_DSS	0.947	0.953887
Transcriptomics	Node Enrichement Analysis	act(p(MGI:Gsk3b))	Nicotine_DSS_VS_DSS	0.755	0.777454
Transcriptomics	Node Enrichement Analysis	act(p(MGI:Foxo3))	Nicotine_DSS_VS_DSS	7.01041e-38	2.91283e-35
Transcriptomics	Node Enrichement Analysis	act(p(MGI:Jun))	Nicotine_DSS_VS_DSS	0.26789	0.296033
Transcriptomics	Node Enrichement Analysis	act(p(MGI:Vegfa))	Nicotine_DSS_VS_DSS	0.791	0.808513
Transcriptomics	Node Enrichement Analysis	act(p(MGI:Igf1r))	Nicotine_DSS_VS_DSS	0.455991	0.462673
Transcriptomics	Node Enrichement Analysis	act(p(MGI:Syk))	Nicotine_DSS_VS_DSS	1.4911e-09	6.96126e-09
Transcriptomics	Node Enrichement Analysis	act(p(MGI:Notch1))	Nicotine_DSS_VS_DSS	0.278944	0.306213
Transcriptomics	Node Enrichement Analysis	act(p(MGI:Raf1))	Nicotine_DSS_VS_DSS	0.611	0.666327
Transcriptomics	Node Enrichement Analysis	act(p(MGI:Ptk2))	Nicotine_DSS_VS_DSS	0.045	0.0958846
Transcriptomics	Node Enrichement Analysis	act(p(MGI:Il10))	Nicotine_DSS_VS_DSS	1.22677e-06	3.7656e-06
Transcriptomics	Node Enrichement Analysis	act(p(MGI:Gata3))	Nicotine_DSS_VS_DSS	6.03809e-16	6.78061e-15
Transcriptomics	Node Enrichement Analysis	act(p(MGI:Stat6))	Nicotine_DSS_VS_DSS	0.587	0.645234
Transcriptomics	Node Enrichement Analysis	act(p(MGI:Klf4))	Nicotine_DSS_VS_DSS	9.80985e-07	3.08787e-06
Transcriptomics	Node Enrichement Analysis	act(p(MGI:Klf5))	Nicotine_DSS_VS_DSS	0.0535893	0.0742212
Transcriptomics	Node Enrichement Analysis	act(p(MGI:Il4))	Nicotine_DSS_VS_DSS	0.001	0.00377727
Transcriptomics	Node Enrichement Analysis	act(p(MGI:Rela))	Nicotine_DSS_VS_DSS	0.019	0.0460321
Transcriptomics	Node Enrichement Analysis	act(p(MGI:Erbb3))	Nicotine_DSS_VS_DSS	0.001	0.00377727
Transcriptomics	Node Enrichement Analysis	act(p(MGI:Bcl2l1))	Nicotine_DSS_VS_DSS	0.009	0.024602
Transcriptomics	Node Enrichement Analysis	act(p(MGI:Casp8))	Nicotine_DSS_VS_DSS	0.003	0.00970039
Transcriptomics	Node Enrichement Analysis	a(CHEBI:resveratrol)	Nicotine_DSS_VS_DSS	0.0123474	0.019885
Transcriptomics	Node Enrichement Analysis	act(p(MGI:Prkcd))	Nicotine_DSS_VS_DSS	0.335	0.426971
Transcriptomics	Node Enrichement Analysis	act(p(MGI:Epas1))	Nicotine_DSS_VS_DSS	0.013	0.0333426
Transcriptomics	Node Enrichement Analysis	act(p(MGI:Jak3))	Nicotine_DSS_VS_DSS	0.00231457	0.00428375
Transcriptomics	Node Enrichement Analysis	act(p(MGI:Il17a))	Nicotine_DSS_VS_DSS	9.65103e-13	6.31497e-12
Transcriptomics	Node Enrichement Analysis	act(p(MGI:Arnt))	Nicotine_DSS_VS_DSS	0.712	0.743307
Transcriptomics	Node Enrichement Analysis	act(p(MGI:Tyk2))	Nicotine_DSS_VS_DSS	0.430847	0.480976
Transcriptomics	Node Enrichement Analysis	act(p(MGI:Myb))	Nicotine_DSS_VS_DSS	3.71341e-35	1.02861e-32
Transcriptomics	Node Enrichement Analysis	act(p(MGI:Ddit3))	Nicotine_DSS_VS_DSS	0.135	0.21574
Transcriptomics	Node Enrichement Analysis	act(p(MGI:Map2k7))	Nicotine_DSS_VS_DSS	0.101	0.174856
Transcriptomics	Node Enrichement Analysis	act(p(MGI:Areg))	Nicotine_DSS_VS_DSS	0.001	0.00377727
Transcriptomics	Node Enrichement Analysis	act(p(MGI:Gata6))	Nicotine_DSS_VS_DSS	0.001	0.00377727
Transcriptomics	Node Enrichement Analysis	act(p(MGI:Map3k7))	Nicotine_DSS_VS_DSS	0.071	0.134399
Transcriptomics	Node Enrichement Analysis	a(CHEBI:curcumin)	Nicotine_DSS_VS_DSS	0.484	0.560173
Transcriptomics	Node Enrichement Analysis	act(p(MGI:Nr1i2))	Nicotine_DSS_VS_DSS	0.372	0.462081
Transcriptomics	Node Enrichement Analysis	act(p(MGI:Atoh1))	Nicotine_DSS_VS_DSS	0.53	0.599224
Transcriptomics	Node Enrichement Analysis	act(p(MGI:Nod2))	Nicotine_DSS_VS_DSS	0.45	0.533452
Transcriptomics	Node Enrichement Analysis	act(p(MGI:Nox1))	Nicotine_DSS_VS_DSS	0.343	0.435165
Transcriptomics	Node Enrichement Analysis	act(p(MGI:Adrb2))	Nicotine_DSS_VS_DSS	0.00922076	0.0198532
Transcriptomics	Node Enrichement Analysis	act(p(MGI:Cxcl12))	Nicotine_DSS_VS_DSS	8.20154e-05	0.000189319
Transcriptomics	Node Enrichement Analysis	act(p(MGI:Cxcl1))	Nicotine_DSS_VS_DSS	0.071	0.134399
Transcriptomics	Node Enrichement Analysis	act(p(MGI:Mapk8))	Nicotine_DSS_VS_DSS	0.041	0.0882668
Transcriptomics	Node Enrichement Analysis	act(p(MGI:Mapk9))	Nicotine_DSS_VS_DSS	0.647	0.691076
Transcriptomics	Node Enrichement Analysis	act(p(MGI:Il13))	Nicotine_DSS_VS_DSS	0.0944838	0.120608
Transcriptomics	Node Enrichement Analysis	act(p(MGI:Cd40))	Nicotine_DSS_VS_DSS	1.59199e-22	4.8998e-21
Transcriptomics	Node Enrichement Analysis	act(p(MGI:Src))	Nicotine_DSS_VS_DSS	0.15	0.232123
Transcriptomics	Node Enrichement Analysis	act(p(MGI:Il18))	Nicotine_DSS_VS_DSS	0.066	0.128445
Transcriptomics	Node Enrichement Analysis	act(p(MGI:Sod2))	Nicotine_DSS_VS_DSS	0.157885	0.186102
Transcriptomics	Node Enrichement Analysis	act(p(MGI:Rbpj))	Nicotine_DSS_VS_DSS	0.262146	0.290458
Transcriptomics	Node Enrichement Analysis	act(p(MGI:Pten))	Nicotine_DSS_VS_DSS	0.091	0.160896
Transcriptomics	Node Enrichement Analysis	act(p(MGI:Nos2))	Nicotine_DSS_VS_DSS	0.0912865	0.117247
Transcriptomics	Node Enrichement Analysis	act(p(MGI:Socs3))	Nicotine_DSS_VS_DSS	0.065	0.127094
Transcriptomics	Node Enrichement Analysis	act(p(MGI:Fgf2))	Nicotine_DSS_VS_DSS	0.001	0.00377727
Transcriptomics	Node Enrichement Analysis	act(p(MGI:Prkca))	Nicotine_DSS_VS_DSS	0.015	0.0375452
Transcriptomics	Node Enrichement Analysis	act(p(MGI:Ifnb1))	Nicotine_DSS_VS_DSS	1.82439e-22	5.41454e-21
Transcriptomics	Node Enrichement Analysis	act(p(MGI:Fos))	Nicotine_DSS_VS_DSS	0.248	0.340079
Transcriptomics	Node Enrichement Analysis	act(p(MGI:Irf8))	Nicotine_DSS_VS_DSS	0.001	0.00377727
Transcriptomics	Node Enrichement Analysis	act(p(MGI:Rac1))	Nicotine_DSS_VS_DSS	0.014	0.0353617
Transcriptomics	Node Enrichement Analysis	act(p(MGI:Nfkbia))	Nicotine_DSS_VS_DSS	0.062	0.122964
Transcriptomics	Node Enrichement Analysis	act(p(MGI:Il4ra))	Nicotine_DSS_VS_DSS	0.007	0.0198532
Transcriptomics	Node Enrichement Analysis	act(p(MGI:Sqstm1))	Nicotine_DSS_VS_DSS	0.081	0.146647
Transcriptomics	Node Enrichement Analysis	act(p(MGI:Txn1))	Nicotine_DSS_VS_DSS	4.94347e-22	1.36934e-20
Transcriptomics	Node Enrichement Analysis	act(p(MGI:Adam17))	Nicotine_DSS_VS_DSS	0.000536419	0.00110887
Transcriptomics	Node Enrichement Analysis	act(p(MGI:Ptger2))	Nicotine_DSS_VS_DSS	0.0293315	0.0437602
Transcriptomics	Node Enrichement Analysis	act(p(MGI:Ptger4))	Nicotine_DSS_VS_DSS	0.192098	0.221405
Transcriptomics	Node Enrichement Analysis	act(p(MGI:Cxcr4))	Nicotine_DSS_VS_DSS	0.054	0.110256
Transcriptomics	Node Enrichement Analysis	act(p(MGI:Jak2))	Nicotine_DSS_VS_DSS	0.097	0.169342
Transcriptomics	Node Enrichement Analysis	act(p(MGI:Stat5b))	Nicotine_DSS_VS_DSS	1.00958e-12	6.55436e-12
Transcriptomics	Node Enrichement Analysis	act(p(MGI:Hes1))	Nicotine_DSS_VS_DSS	0.011	0.0291115
Transcriptomics	Node Enrichement Analysis	act(p(MGI:Rac2))	Nicotine_DSS_VS_DSS	0.247	0.339829
Transcriptomics	Node Enrichement Analysis	act(p(MGI:Mmp13))	Nicotine_DSS_VS_DSS	0.202555	0.231531
Transcriptomics	Node Enrichement Analysis	act(p(MGI:Fgfr1))	Nicotine_DSS_VS_DSS	0.196	0.288276
Transcriptomics	Node Enrichement Analysis	act(p(MGI:Ilk))	Nicotine_DSS_VS_DSS	8.02563e-24	2.8997e-22
Transcriptomics	Node Enrichement Analysis	act(p(MGI:Myd88))	Nicotine_DSS_VS_DSS	0.227	0.319724
Transcriptomics	Node Enrichement Analysis	act(p(MGI:Tlr2))	Nicotine_DSS_VS_DSS	2.34246e-15	2.31736e-14
Transcriptomics	Node Enrichement Analysis	act(p(MGI:Map3k5))	Nicotine_DSS_VS_DSS	0.005	0.014946
Transcriptomics	Node Enrichement Analysis	act(p(MGI:Irf1))	Nicotine_DSS_VS_DSS	1.13672e-18	2.00981e-17
Transcriptomics	Node Enrichement Analysis	act(p(MGI:Ihh))	Nicotine_DSS_VS_DSS	1.00223e-16	1.28131e-15
Transcriptomics	Node Enrichement Analysis	act(p(MGI:Sod1))	Nicotine_DSS_VS_DSS	0.173	0.26044
Transcriptomics	Node Enrichement Analysis	act(p(MGI:Xbp1))	Nicotine_DSS_VS_DSS	0.228	0.320589
Transcriptomics	Node Enrichement Analysis	act(p(MGI:Casp1))	Nicotine_DSS_VS_DSS	1.02598e-10	5.29561e-10
Transcriptomics	Node Enrichement Analysis	act(p(MGI:Tgfbr2))	Nicotine_DSS_VS_DSS	6.48107e-24	2.56465e-22
Transcriptomics	Node Enrichement Analysis	act(p(MGI:Socs1))	Nicotine_DSS_VS_DSS	6.6107e-14	5.2319e-13
Transcriptomics	Node Enrichement Analysis	act(p(MGI:Tnfrsf1b))	Nicotine_DSS_VS_DSS	0.077	0.142828
Transcriptomics	Node Enrichement Analysis	act(p(MGI:Myocd))	Nicotine_DSS_VS_DSS	0.001	0.00377727
Transcriptomics	Node Enrichement Analysis	act(p(MGI:Tcf7l2))	Nicotine_DSS_VS_DSS	0.251	0.343061
Transcriptomics	Node Enrichement Analysis	act(p(MGI:Traf2))	Nicotine_DSS_VS_DSS	0.008	0.0223087
Transcriptomics	Node Enrichement Analysis	act(p(MGI:Ido1))	Nicotine_DSS_VS_DSS	0.612	0.666543
Transcriptomics	Node Enrichement Analysis	act(p(MGI:Ager))	Nicotine_DSS_VS_DSS	0.054	0.110256
Transcriptomics	Node Enrichement Analysis	act(p(MGI:Irf3))	Nicotine_DSS_VS_DSS	8.50257e-09	3.6234e-08
Transcriptomics	Node Enrichement Analysis	act(p(MGI:Irf5))	Nicotine_DSS_VS_DSS	1.98052e-18	3.42878e-17
Transcriptomics	Node Enrichement Analysis	act(p(MGI:Adam10))	Nicotine_DSS_VS_DSS	0.926	0.937279
Transcriptomics	Node Enrichement Analysis	act(p(MGI:Vhl))	Nicotine_DSS_VS_DSS	0.037	0.0809132
Transcriptomics	Node Enrichement Analysis	act(p(MGI:Il23a))	Nicotine_DSS_VS_DSS	1.74683e-13	1.29609e-12
Transcriptomics	Node Enrichement Analysis	act(p(MGI:Cx3cl1))	Nicotine_DSS_VS_DSS	0.439216	0.479235
Transcriptomics	Node Enrichement Analysis	act(p(SFAM:"NOTCH Family"))	Nicotine_DSS_VS_DSS	0.95	0.9556
Transcriptomics	Node Enrichement Analysis	a(CHEBI:"reactive oxygen species")	Nicotine_DSS_VS_DSS	4.38962e-06	1.23235e-05
Transcriptomics	Node Enrichement Analysis	act(p(SFAM:"RAS Family"))	Nicotine_DSS_VS_DSS	1.25509e-08	5.21488e-08
Transcriptomics	Node Enrichement Analysis	act(p(SFAM:"MAPK Erk1/2 Family"))	Nicotine_DSS_VS_DSS	7.7062e-24	2.8997e-22
Transcriptomics	Node Enrichement Analysis	act(p(SFAM:"PRKC Family"))	Nicotine_DSS_VS_DSS	1.79873e-15	1.82286e-14
Transcriptomics	Node Enrichement Analysis	act(p(SFAM:"AKT Family"))	Nicotine_DSS_VS_DSS	0.004	0.0125434
Transcriptomics	Node Enrichement Analysis	complex(GOCC:"phosphatidylinositol 3-kinase complex")	Nicotine_DSS_VS_DSS	0.292474	0.319377
Transcriptomics	Node Enrichement Analysis	act(p(MGI:Arrb2))	Nicotine_DSS_VS_DSS	0.026	0.0596851
Transcriptomics	Node Enrichement Analysis	act(p(SFAM:"MAPK p38 Family"))	Nicotine_DSS_VS_DSS	0.019	0.0460321
Transcriptomics	Node Enrichement Analysis	act(p(SFAM:"ADRB Family"))	Nicotine_DSS_VS_DSS	0.001	0.00377727
Transcriptomics	Node Enrichement Analysis	a(CHEBI:"nitric oxide")	Nicotine_DSS_VS_DSS	0.002	0.006925
Transcriptomics	Node Enrichement Analysis	a(CHEBI:"3',5'-cyclic AMP")	Nicotine_DSS_VS_DSS	1.46369e-45	1.21633e-42
Transcriptomics	Node Enrichement Analysis	a(CHEBI:"calcium(2+)")	Nicotine_DSS_VS_DSS	0.057	0.11469
Transcriptomics	Node Enrichement Analysis	act(p(SFAM:"MAPK JNK Family"))	Nicotine_DSS_VS_DSS	1.24388e-06	3.80025e-06
Transcriptomics	Node Enrichement Analysis	complex(GOCC:"IkappaB kinase complex")	Nicotine_DSS_VS_DSS	0.0246054	0.0441239
Transcriptomics	Node Enrichement Analysis	complex(GOCC:"NF-kappaB complex")	Nicotine_DSS_VS_DSS	4.51539e-13	3.07565e-12
Transcriptomics	Node Enrichement Analysis	act(p(SFAM:"HDAC Family"))	Nicotine_DSS_VS_DSS	0.703	0.737617
Transcriptomics	Node Enrichement Analysis	complex(GOCC:"AMP-activated protein kinase complex")	Nicotine_DSS_VS_DSS	0.243	0.337117
Transcriptomics	Node Enrichement Analysis	act(p(SFAM:"SRC Family"))	Nicotine_DSS_VS_DSS	0.996	0.9972
Transcriptomics	Node Enrichement Analysis	a(CHEBI:"prostaglandin E2")	Nicotine_DSS_VS_DSS	0.462	0.542263
Transcriptomics	Node Enrichement Analysis	act(p(SFAM:"FGFR Family"))	Nicotine_DSS_VS_DSS	2.03621e-25	1.20864e-23
Transcriptomics	Node Enrichement Analysis	act(p(SFAM:"ROCK Family"))	Nicotine_DSS_VS_DSS	2.28083e-16	2.74692e-15
Transcriptomics	Node Enrichement Analysis	act(p(SFAM:"RXR Family"))	Nicotine_DSS_VS_DSS	0.782	0.800298
Transcriptomics	Node Enrichement Analysis	act(p(SFAM:"RAR Family"))	Nicotine_DSS_VS_DSS	0.35	0.440015
Transcriptomics	Node Enrichement Analysis	complex(GOCC:"interleukin-12 complex")	Nicotine_DSS_VS_DSS	0.004	0.0125434
Transcriptomics	Node Enrichement Analysis	act(p(SFAM:"TNFRSF Family"))	Nicotine_DSS_VS_DSS	1.93739e-19	3.83327e-18
Transcriptomics	Node Enrichement Analysis	act(p(SFAM:"JAK Family"))	Nicotine_DSS_VS_DSS	0.0167105	0.0259075
Transcriptomics	Node Enrichement Analysis	act(p(MGI:Pik3ca))	Nicotine_DSS_VS_DSS	0.009	0.024602
Transcriptomics	Node Enrichement Analysis	act(p(SFAM:"IFNA Family"))	Nicotine_DSS_VS_DSS	2.60263e-25	1.44186e-23
Transcriptomics	Node Enrichement Analysis	act(p(MGI:Cdh11))	Nicotine_DSS_VS_DSS	0.426	0.513052
Transcriptomics	Node Enrichement Analysis	act(p(MGI:Nlrp3))	Nicotine_DSS_VS_DSS	0.113	0.191639
Transcriptomics	Node Enrichement Analysis	act(p(MGI:Pebp1))	Nicotine_DSS_VS_DSS	0.105	0.180279
Transcriptomics	Node Enrichement Analysis	act(p(SFAM:"CREB Family"))	Nicotine_DSS_VS_DSS	0.449	0.533027
Transcriptomics	Node Enrichement Analysis	act(p(MGI:Chrna7))	Nicotine_DSS_VS_DSS	0.308	0.404341
Transcriptomics	Node Enrichement Analysis	act(p(MGI:Mylk3))	Nicotine_DSS_VS_DSS	7.4846e-25	3.88732e-23
Transcriptomics	Node Enrichement Analysis	act(p(MGI:Ppp2ca))	Nicotine_DSS_VS_DSS	0.671	0.71032
Transcriptomics	Node Enrichement Analysis	act(p(MGI:Rag1))	Nicotine_DSS_VS_DSS	0.0141419	0.0291115
Transcriptomics	Node Enrichement Analysis	act(p(MGI:Pink1))	Nicotine_DSS_VS_DSS	0.272	0.366935
Transcriptomics	Node Enrichement Analysis	complex(GOCC:"interleukin-1 receptor complex")	Nicotine_DSS_VS_DSS	0.618	0.671318
Transcriptomics	Node Enrichement Analysis	act(p(MGI:Hcar2))	Nicotine_DSS_VS_DSS	0.245	0.337637
Transcriptomics	Node Enrichement Analysis	a(CHEBI:"zinc(2+)")	Nicotine_DSS_VS_DSS	0.315487	0.339598
Transcriptomics	Node Enrichement Analysis	act(p(MGI:Casp9))	Nicotine_DSS_VS_DSS	2.21949e-13	1.63221e-12
Transcriptomics	Node Enrichement Analysis	act(p(MGI:Pycard))	Nicotine_DSS_VS_DSS	0.305322	0.396343
Transcriptomics	Node Enrichement Analysis	act(p(MGI:Ffar2))	Nicotine_DSS_VS_DSS	1.52224e-20	3.51293e-19
Transcriptomics	Node Enrichement Analysis	act(p(MGI:Traf3ip2))	Nicotine_DSS_VS_DSS	5.6137e-16	6.39039e-15
Transcriptomics	Node Enrichement Analysis	act(p(MGI:Il17rc))	Nicotine_DSS_VS_DSS	0.13	0.210996
Transcriptomics	Node Enrichement Analysis	act(p(MGI:Ifngr2))	Nicotine_DSS_VS_DSS	0.669	0.71032
